# Supplementary material for: Synthesis and Properties of Size-Adjustable CsPbBr3 Nanosheets for Potential Photocatalysis
Source: Materials (Basel). 2024 May 27;17(11):2563. doi: 10.3390/ma17112563 (PMC11173759; doi:10.3390/ma17112563)
Supplement: Supplementary file 1 [file materials-17-02563-s001.zip]

Archive with 1 entries (1 files):
- materials-3000952-supplementary.pdf
